# Supplementary material for: Production Systems and Age Influence Fecal Mycobiota Diversity and Composition in Swine
Source: Microb Ecol. 2025 Oct 2;88(1):104. doi: 10.1007/s00248-025-02614-0 (PMC12491113; doi:10.1007/s00248-025-02614-0)
Supplement: Supplementary file 1 — (35.5 KB XLSX) [file 248_2025_2614_MOESM1_ESM.xlsx]

## Sheet: Table S1
Table S1. Average relative abundance of fungal species detected in the fecal mycobiota of pigs sorted by farm and production phase. ND = not detected
Species	Conventional Growing-finishing	Conventional Nursery	Conventional Sow	Pasture Growing-finishing	Pasture Nursery	Pasture Sow
Kazachstania slooffiae	27.5352 ± 12.0504	ND	35.3234 ± 10.9330	ND	ND	ND
Enterocarpus grenotii	ND	ND	ND	11.2316 ± 2.7084	24.6167 ± 7.7710	23.4956 ± 5.2466
Vishniacozyma victoriae	9.6774 ± 3.5251	3.0828 ± 3.0700	12.6129 ± 3.9609	2.8539 ± 1.8961	5.0964 ± 4.0599	0.1874 ± 0.0910
Aspergillus ruber	0.7046 ± 0.3781	ND	19.5684 ± 5.1481	0.4801 ± 0.1975	0.9411 ± 0.5058	0.6425 ± 0.1980
Scedosporium aurantiacum	ND	ND	ND	2.8939 ± 2.8200	13.1534 ± 8.3676	1.1210 ± 1.0435
Saccharomyces cerevisiae	ND	23.0841 ± 13.9098	0.0017 ± 0.0017	ND	ND	ND
Apiotrichum brassicae	12.5396 ± 5.7929	ND	ND	ND	ND	ND
Neurospora terricola	ND	ND	ND	1.6307 ± 0.7249	0.4509 ± 0.2357	8.2053 ± 6.9756
Arthrographis kalrae	ND	ND	ND	1.9348 ± 0.4367	1.9134 ± 0.3796	6.4562 ± 1.5175
Aspergillus fumigatus	0.3183 ± 0.1957	15.0135 ± 8.4506	ND	0.2589 ± 0.1669	0.3854 ± 0.3615	0.0466 ± 0.0375
Alternaria infectoria	4.5495 ± 3.0119	ND	1.6114 ± 1.0443	0.0226 ± 0.0226	0.7983 ± 0.7808	0.0038 ± 0.0038
Pseudallescheria angusta	ND	ND	ND	6.2093 ± 3.9539	1.0189 ± 0.2647	1.1831 ± 0.6202
Cladosporium herbarum	2.6008 ± 1.0757	1.0417 ± 1.0417	1.3489 ± 0.5412	0.2953 ± 0.1137	1.0745 ± 0.9179	0.0698 ± 0.0376
Acremonium exuviarum	ND	10.2250 ± 8.3248	ND	ND	ND	ND
Leucosporidium escuderoi	ND	ND	ND	1.2653 ± 0.7657	2.1597 ± 1.8105	1.9880 ± 0.5388
Scopulariopsis candida	ND	ND	ND	4.8988 ± 4.0356	1.7552 ± 1.1264	0.0168 ± 0.0097
Apiotrichum domesticum	ND	ND	3.7664 ± 3.2369	ND	ND	ND
Aspergillus chlamydosporus	ND	ND	ND	0.3035 ± 0.1778	2.5569 ± 1.2379	1.3199 ± 0.7160
Wickerhamomyces anomalus	3.4713 ± 3.4713	ND	ND	1.2709 ± 0.8161	0.1262 ± 0.0886	0.0070 ± 0.0051
Aspergillus subversicolor	ND	0.2069 ± 0.2069	ND	1.0477 ± 0.3219	1.5651 ± 1.4122	1.4820 ± 0.6328
Ascochyta var. macrospora	ND	ND	ND	ND	0.0253 ± 0.0194	3.1711 ± 2.2166
Sagenomella oligospora	ND	ND	ND	2.3645 ± 1.2794	0.4698 ± 0.1347	1.5670 ± 0.7201
Mycothermus thermophilus	ND	ND	ND	4.5863 ± 2.5018	0.3440 ± 0.1236	0.5252 ± 0.3957
Ustilago hordei	ND	ND	2.8733 ± 0.7284	ND	ND	ND
Preussia flanaganii	ND	ND	ND	0.1654 ± 0.1093	1.3267 ± 0.7747	1.2818 ± 0.3428
Steccherinum oreophilum	ND	ND	2.5003 ± 2.5003	ND	ND	ND
Microascus cirrosus	ND	4.3480 ± 4.3480	ND	0.3555 ± 0.2250	0.1145 ± 0.0828	ND
Tausonia pullulans	ND	ND	ND	2.4536 ± 0.9618	0.3129 ± 0.1500	0.8489 ± 0.2126
Chrysosporium lobatum	ND	ND	ND	ND	0.0027 ± 0.0027	2.1748 ± 1.1212
Trichurus spiralis	ND	ND	ND	0.7625 ± 0.3716	1.2108 ± 0.2988	0.7633 ± 0.3983
Claviceps arundinis	0.4113 ± 0.1508	ND	1.4036 ± 0.9612	0.8714 ± 0.4157	0.0225 ± 0.0225	ND
Trichosporon asahii	ND	ND	2.1625 ± 1.4653	ND	ND	ND
Ganoderma applanatum	2.4793 ± 1.6727	ND	ND	ND	0.0083 ± 0.0083	0.0400 ± 0.0371
Neocamarosporium phragmitis	ND	ND	ND	0.0645 ± 0.0411	2.1036 ± 1.3585	0.2712 ± 0.1621
Wardomyces inflatus	0.5679 ± 0.5679	0.7477 ± 0.7477	ND	0.5480 ± 0.3396	0.7623 ± 0.5673	0.2481 ± 0.0836
Penicillium polonicum	0.2038 ± 0.1117	1.9916 ± 0.9981	0.7660 ± 0.5266	0.0457 ± 0.0290	ND	0.0448 ± 0.0303
Penicillium raperi	ND	ND	ND	0.3491 ± 0.1978	0.0126 ± 0.0126	1.6388 ± 0.9872
Talaromyces rugulosus	ND	ND	ND	ND	0.0039 ± 0.0031	1.7620 ± 1.1488
Microascus chinensis	ND	ND	ND	0.2482 ± 0.2482	1.9009 ± 1.2128	0.0070 ± 0.0070
Aspergillus neotritici	2.0404 ± 2.0404	ND	ND	ND	ND	ND
Neoascochyta tardicrescens	0.3841 ± 0.3841	ND	ND	1.2380 ± 0.6799	0.0490 ± 0.0348	0.6341 ± 0.2466
Neoascochyta desmazieri	ND	ND	ND	0.1945 ± 0.1230	0.4355 ± 0.2153	1.1040 ± 0.7635
Thelebolus globosus	ND	ND	ND	0.7052 ± 0.2246	0.9063 ± 0.4607	0.4641 ± 0.2110
Trichothecium sympodiale	ND	3.1503 ± 3.1503	ND	ND	ND	ND
Vishniacozyma pseudopenaeus	0.8705 ± 0.5177	ND	0.0957 ± 0.0659	0.0701 ± 0.0701	0.6204 ± 0.3625	0.1459 ± 0.0671
Mortierella polygonia	ND	ND	ND	0.0573 ± 0.0573	1.0957 ± 0.6839	0.5341 ± 0.1839
Acaulium retardatum	ND	ND	ND	0.1059 ± 0.0685	0.3931 ± 0.1863	0.8980 ± 0.2707
Preussia persica	ND	ND	ND	ND	ND	1.1036 ± 0.7576
Naganishia albida	ND	ND	ND	1.0398 ± 0.4853	0.2629 ± 0.1513	0.3805 ± 0.2092
Thermomyces lanuginosus	ND	1.6127 ± 1.6127	ND	0.0677 ± 0.0677	0.3099 ± 0.2432	0.0161 ± 0.0161
Goffeauzyma gastrica	ND	ND	ND	1.1058 ± 0.4065	0.2252 ± 0.0991	0.1863 ± 0.0659
Westerdykella nigra	ND	ND	ND	0.7567 ± 0.4490	0.1223 ± 0.0533	0.4204 ± 0.1067
Aspergillus flavus	0.0226 ± 0.0226	ND	0.2273 ± 0.2273	0.8960 ± 0.4395	0.1193 ± 0.0668	0.0908 ± 0.0623
Pyrenophora tritici-repentis	0.9732 ± 0.8575	ND	0.0062 ± 0.0062	ND	ND	ND
Acrophialophora levis	ND	ND	ND	0.0678 ± 0.0649	0.0196 ± 0.0196	0.6971 ± 0.3237
Microascus brevicaulis	0.0817 ± 0.0817	ND	ND	0.3252 ± 0.2058	0.3701 ± 0.2151	0.2111 ± 0.0979
Penicillium burgense	ND	ND	ND	0.3943 ± 0.2048	0.4517 ± 0.4387	0.1770 ± 0.0937
Pascua guehoae	ND	ND	ND	1.0520 ± 1.0520	0.2424 ± 0.1591	0.0316 ± 0.0216
Exophiala equina	ND	ND	0.7548 ± 0.7548	ND	ND	ND
Thermoascus crustaceus	ND	1.4356 ± 1.0605	ND	ND	ND	ND
Penicillium nodulum	0.8470 ± 0.8470	ND	ND	ND	ND	ND
Humicola nigrescens	ND	ND	ND	0.0499 ± 0.0499	0.1113 ± 0.0600	0.5365 ± 0.3001
Aspergillus rugulosus	ND	ND	ND	ND	0.7502 ± 0.6104	ND
Venustampulla parva	ND	ND	ND	0.0673 ± 0.0673	0.6320 ± 0.3700	0.0540 ± 0.0224
Alternaria rosae	0.4487 ± 0.4487	ND	ND	ND	0.2788 ± 0.2788	0.0046 ± 0.0046
Myceliophthora lutea	ND	ND	ND	0.5913 ± 0.3779	0.3427 ± 0.2463	0.0256 ± 0.0256
Naganishia diffluens	ND	ND	ND	0.4861 ± 0.2168	0.1388 ± 0.0561	0.2274 ± 0.1312
Pseudeurotium hygrophilum	ND	ND	ND	0.2811 ± 0.1752	0.0317 ± 0.0317	0.3929 ± 0.1187
Acrostalagmus luteoalbus	ND	ND	ND	ND	0.1631 ± 0.1356	0.3882 ± 0.1230
Neoascochyta europaea	ND	ND	ND	0.0953 ± 0.0619	0.1578 ± 0.1154	0.3172 ± 0.2297
Melanocarpus albomyces	ND	ND	ND	0.8799 ± 0.3718	0.0922 ± 0.0604	0.0050 ± 0.0050
Cephalotrichum stemonitis	ND	ND	ND	0.2988 ± 0.1344	0.4411 ± 0.3350	ND
Penicillium yunnanense	ND	ND	ND	0.1058 ± 0.0801	ND	0.4031 ± 0.2759
Cystofilobasidium macerans	ND	ND	0.1020 ± 0.1020	0.2166 ± 0.1054	0.1658 ± 0.1220	0.1224 ± 0.0957
Kernia anthracina	ND	ND	ND	ND	ND	0.4303 ± 0.2983
Westerdykella dispersa	ND	ND	ND	ND	ND	0.4210 ± 0.1894
Aspergillus collinsii	ND	ND	ND	ND	0.2214 ± 0.1360	0.2416 ± 0.1999
Microascus atrogriseus	ND	ND	ND	0.1497 ± 0.0950	0.1350 ± 0.1191	0.2158 ± 0.0921
Filobasidium oeirense	ND	0.1787 ± 0.1787	0.1318 ± 0.1134	0.1049 ± 0.0304	0.1044 ± 0.0444	0.0415 ± 0.0233
Xeromyces bisporus	ND	ND	0.3883 ± 0.3883	ND	ND	ND
Udeniomyces puniceus	0.0334 ± 0.0334	ND	0.1512 ± 0.1512	0.1421 ± 0.0729	0.0841 ± 0.0388	0.0388 ± 0.0199
Itersonilia pannonica	0.3511 ± 0.3511	0.1332 ± 0.1332	ND	ND	ND	ND
Gamsia simplex	ND	ND	ND	0.3201 ± 0.3201	0.1265 ± 0.1171	0.0783 ± 0.0585
Acaulium caviariforme	ND	ND	ND	0.1058 ± 0.0480	0.0161 ± 0.0161	0.2600 ± 0.0782
Chalastospora gossypii	ND	ND	ND	ND	0.3973 ± 0.3973	ND
Claviceps quebecensis	ND	ND	0.0952 ± 0.0952	0.4595 ± 0.3978	ND	ND
Westerdykella multispora	ND	ND	ND	ND	ND	0.2935 ± 0.1282
Microascus hollandicus	ND	ND	ND	ND	0.0178 ± 0.0178	0.2651 ± 0.1136
Fusarium equiseti	ND	ND	ND	ND	0.1347 ± 0.1077	0.1705 ± 0.0909
Nidulariopsis iowensis	ND	0.5891 ± 0.5891	ND	ND	ND	ND
Cleistothelebolus nipigonensis	ND	ND	ND	ND	ND	0.2702 ± 0.0856
Ascodesmis rosicola	ND	ND	ND	ND	0.2114 ± 0.1891	0.1063 ± 0.1063
Scedosporium prolificans	ND	ND	ND	ND	ND	0.2622 ± 0.1426
Wallemia sebi	ND	ND	0.2628 ± 0.2628	ND	ND	ND
Talaromyces infraolivaceus	ND	ND	0.2594 ± 0.2594	ND	ND	ND
Cutaneotrichosporon moniliiforme	ND	ND	ND	0.1753 ± 0.1305	0.1167 ± 0.0815	0.0647 ± 0.0327
Sodiomyces alcalophilus	ND	ND	ND	0.4291 ± 0.4291	0.0425 ± 0.0250	ND
Phialophora cyclaminis	ND	ND	ND	0.0223 ± 0.0223	0.1700 ± 0.0906	0.0870 ± 0.0646
Pseudocyclothyriella clematidis	ND	ND	ND	ND	ND	0.2265 ± 0.1068
Monilia medoacensis	ND	ND	0.2431 ± 0.2431	ND	ND	ND
Parastagonospora nodorum	ND	ND	0.2405 ± 0.2405	ND	ND	ND
Paracremonium binnewijzendii	ND	ND	ND	0.2366 ± 0.1503	0.0088 ± 0.0088	0.1026 ± 0.0475
Podospora minicauda	ND	ND	ND	ND	0.1944 ± 0.1944	0.0616 ± 0.0552
Cryptococcus uniguttulatus	ND	ND	0.2206 ± 0.2206	ND	ND	ND
Paraxerochrysium coryli	ND	ND	0.2150 ± 0.1703	ND	ND	ND
Cutaneotrichosporon jirovecii	0.2517 ± 0.2517	ND	ND	ND	ND	ND
Sarocladium strictum	ND	ND	ND	0.0982 ± 0.0982	0.0386 ± 0.0386	0.1166 ± 0.0582
Neosetophoma lonicerae	0.2397 ± 0.2397	ND	ND	ND	ND	ND
Neosetophoma rosigena	ND	ND	ND	0.0924 ± 0.0794	0.0741 ± 0.0741	0.0751 ± 0.0425
Botrytis caroliniana	ND	ND	0.1770 ± 0.1770	ND	ND	ND
Aspergillus penicillioides	ND	ND	0.0645 ± 0.0645	0.1214 ± 0.1214	ND	0.0477 ± 0.0349
Sistotrema sernanderi	0.2108 ± 0.2108	ND	ND	ND	ND	ND
Wallemia muriae	ND	ND	0.0911 ± 0.0911	0.0239 ± 0.0239	ND	0.0666 ± 0.0470
Cladosporium halotolerans	ND	ND	0.1734 ± 0.1734	ND	ND	ND
Acaulium album	ND	ND	ND	0.0779 ± 0.0560	0.1578 ± 0.1160	ND
Pithoascus stoveri	ND	ND	ND	ND	0.0290 ± 0.0290	0.1335 ± 0.0763
Holtermannia saccardoi	0.1225 ± 0.1225	ND	0.0656 ± 0.0656	ND	ND	ND
Debaryomyces prosopidis	0.0714 ± 0.0442	0.2142 ± 0.2142	ND	ND	ND	ND
Talaromyces piceae	ND	ND	ND	0.1923 ± 0.1923	0.0316 ± 0.0179	0.0400 ± 0.0284
Coniochaeta ligniaria	ND	ND	ND	ND	0.1294 ± 0.0772	0.0534 ± 0.0299
Mrakia frigida	ND	ND	ND	0.1065 ± 0.1065	0.0306 ± 0.0222	0.0742 ± 0.0258
Madurella pseudomycetomatis	ND	ND	ND	0.2905 ± 0.1457	0.0154 ± 0.0154	ND
Fusarium tonkinense	ND	ND	ND	ND	0.1543 ± 0.1045	0.0163 ± 0.0163
Cystobasidium ritchiei	ND	ND	ND	0.0693 ± 0.0520	0.0329 ± 0.0329	0.0758 ± 0.0355
Penicillium lemhiflumine	0.1719 ± 0.1719	ND	ND	ND	ND	ND
Wallemia tropicalis	ND	0.0205 ± 0.0205	0.0781 ± 0.0781	ND	ND	0.0496 ± 0.0496
Thermomyces dupontii	ND	ND	ND	0.2833 ± 0.1701	ND	ND
Neoascochyta triticicola	ND	ND	ND	ND	ND	0.1223 ± 0.0647
Rhodotorula mucilaginosa	ND	ND	ND	0.1000 ± 0.0543	0.0915 ± 0.0740	ND
Sporormiella intermedia	ND	ND	ND	ND	ND	0.1127 ± 0.0939
Fusicolla aquaeductuum	ND	ND	ND	ND	0.0702 ± 0.0702	0.0583 ± 0.0407
Filobasidium chernovii	ND	ND	0.0994 ± 0.0706	0.0366 ± 0.0366	ND	ND
Hapsidospora irregularis	ND	ND	ND	ND	0.1382 ± 0.0906	ND
Pseudogymnoascus roseus	ND	ND	ND	0.1305 ± 0.0617	0.0317 ± 0.0243	0.0196 ± 0.0136
Metarhizium baoshanense	ND	ND	ND	ND	ND	0.1025 ± 0.0339
Kondoa sorbi	ND	ND	ND	0.1055 ± 0.1055	0.0053 ± 0.0053	0.0489 ± 0.0320
Aspergillus terreus	ND	ND	ND	0.0288 ± 0.0188	0.1139 ± 0.0990	ND
Clonostachys rosea	ND	ND	ND	0.1981 ± 0.1261	ND	0.0091 ± 0.0065
Paraphaeosphaeria spartii	ND	ND	ND	ND	ND	0.0959 ± 0.0495
Dactylidina shoemakeri	ND	ND	ND	0.1061 ± 0.0480	0.0128 ± 0.0087	0.0360 ± 0.0195
Wallemia canadensis	ND	ND	0.1027 ± 0.1027	ND	ND	ND
Erythrobasidium proteacearum	ND	ND	ND	0.2040 ± 0.2040	ND	ND
Trichomonascus ciferrii	ND	ND	ND	ND	0.1196 ± 0.1055	ND
Symmetrospora oryzicola	ND	ND	ND	ND	ND	0.0916 ± 0.0512
Lectera longa	ND	ND	ND	ND	0.0716 ± 0.0359	0.0327 ± 0.0177
Penicillium adametzii	ND	ND	ND	0.0671 ± 0.0443	ND	0.0553 ± 0.0316
Candida saitoana	ND	ND	ND	0.1815 ± 0.1252	0.0014 ± 0.0014	ND
Rhodotorula dairenensis	ND	ND	ND	0.1801 ± 0.0812	ND	ND
Fusarium variasi	ND	ND	ND	0.1785 ± 0.1785	ND	ND
Coprinopsis afrocinerea	ND	ND	ND	0.1756 ± 0.1603	ND	ND
Leucothecium emdenii	ND	ND	ND	0.0860 ± 0.0586	0.0139 ± 0.0115	0.0276 ± 0.0138
Penicillium bialowiezense	ND	ND	0.0810 ± 0.0810	ND	ND	ND
Crocicreas epicalamia	ND	ND	ND	0.1612 ± 0.1450	ND	ND
Sporormiella irregularis	ND	ND	ND	0.1490 ± 0.1490	ND	0.0030 ± 0.0030
Aspergillus restrictus	ND	ND	ND	0.1511 ± 0.1511	ND	ND
Mrakia hoshinonis	ND	ND	ND	0.1504 ± 0.0600	ND	ND
Apodus deciduus	ND	ND	ND	ND	0.0873 ± 0.0873	ND
Podospora pleiospora	ND	ND	ND	ND	ND	0.0669 ± 0.0435
Coprinopsis fluvialis	ND	ND	ND	ND	ND	0.0665 ± 0.0665
Phialemonium inflatum	ND	ND	ND	ND	ND	0.0660 ± 0.0349
Trichoderma ghanense	ND	ND	ND	ND	0.0571 ± 0.0464	0.0181 ± 0.0158
Pseudorhypophila mangenotii	ND	ND	ND	ND	ND	0.0613 ± 0.0577
Septoriella hibernica	ND	ND	ND	0.1237 ± 0.1237	ND	ND
Rhodosporidiobolus colostri	ND	ND	ND	0.0744 ± 0.0744	0.0242 ± 0.0190	ND
Scutellinia macrospora	ND	ND	ND	ND	0.0145 ± 0.0145	0.0408 ± 0.0258
Septoriella hirta	ND	ND	ND	0.0785 ± 0.0506	ND	0.0151 ± 0.0104
Paraphoma ledniceana	ND	ND	ND	ND	0.0655 ± 0.0655	ND
Linnemannia hyalina	ND	ND	ND	0.0249 ± 0.0249	ND	0.0388 ± 0.0388
Aspergillus caninus	ND	ND	ND	ND	0.0036 ± 0.0036	0.0460 ± 0.0268
Cystobasidium pinicola	ND	ND	0.0521 ± 0.0521	ND	ND	ND
Hamigera paravellanea	ND	ND	ND	0.1027 ± 0.1027	ND	ND
Aspergillus teporis	ND	ND	0.0488 ± 0.0488	ND	ND	ND
Cladorrhinum hyalocarpum	ND	ND	ND	ND	ND	0.0426 ± 0.0252
Trichothecium crotocinigenum	ND	ND	ND	ND	0.0518 ± 0.0518	0.0025 ± 0.0025
Beauveria varroae	ND	ND	ND	ND	ND	0.0417 ± 0.0248
Sphaerobolus stellatus	ND	0.0877 ± 0.0877	ND	ND	ND	ND
Coprinopsis calospora	ND	ND	ND	0.0704 ± 0.0704	ND	0.0071 ± 0.0057
Filobasidium wieringae	ND	ND	0.0427 ± 0.0427	ND	ND	ND
Chrysozyma sambuci	ND	ND	ND	ND	ND	0.0386 ± 0.0236
Phomatospora biseriata	ND	ND	ND	0.0823 ± 0.0823	ND	ND
Hapsidospora stercoraria	ND	ND	ND	ND	0.0488 ± 0.0381	ND
Hohenbuehelia portegna	ND	ND	ND	ND	0.0273 ± 0.0235	0.0162 ± 0.0082
Coprinopsis radiata	ND	ND	ND	ND	ND	0.0355 ± 0.0247
Sporobolomyces roseus	0.0395 ± 0.0395	ND	ND	ND	ND	0.0041 ± 0.0041
Heterosporicola beijingensis	ND	ND	ND	0.0384 ± 0.0384	0.0087 ± 0.0087	0.0084 ± 0.0058
Phialophora intermedia	ND	ND	ND	ND	ND	0.0318 ± 0.0188
Auxarthron filamentosum	ND	ND	ND	ND	0.0401 ± 0.0277	ND
Kondoa chamaenerii	ND	ND	ND	ND	0.0096 ± 0.0096	0.0234 ± 0.0116
Trichoderma rossicum	ND	ND	ND	0.0190 ± 0.0190	0.0037 ± 0.0037	0.0191 ± 0.0101
Bovista plumbea	ND	ND	ND	0.0521 ± 0.0392	ND	0.0059 ± 0.0059
Hapsidospora variabilis	ND	ND	ND	ND	ND	0.0292 ± 0.0199
Paecilomyces fulvus	ND	ND	ND	0.0578 ± 0.0578	ND	0.0021 ± 0.0021
Metarhizium gaoligongense	ND	ND	ND	ND	ND	0.0278 ± 0.0149
Coprinellus radians	ND	ND	ND	0.0583 ± 0.0583	ND	ND
Sporobolomyces ruberrimus	ND	ND	ND	0.0567 ± 0.0567	ND	ND
Bicornispora seditiosa	ND	ND	ND	ND	ND	0.0260 ± 0.0260
Microascus gracilis	ND	ND	ND	0.0107 ± 0.0107	ND	0.0210 ± 0.0184
Acremonium persicinum	ND	ND	ND	ND	ND	0.0255 ± 0.0255
Septoriella rosae	ND	ND	ND	0.0523 ± 0.0523	ND	ND
Niesslia aurantiaca	ND	ND	ND	0.0420 ± 0.0420	0.0060 ± 0.0060	ND
Pseudophialocephala humicola	ND	ND	ND	ND	0.0295 ± 0.0295	ND
Penicillium pimiteouiense	ND	ND	ND	ND	0.0289 ± 0.0289	ND
Chrysosporium merdarium	ND	ND	ND	ND	ND	0.0214 ± 0.0109
Coprinopsis semitalis	ND	ND	ND	ND	0.0098 ± 0.0098	0.0131 ± 0.0089
Occultifur tropicalis	ND	ND	ND	ND	ND	0.0203 ± 0.0203
Inopinatum lactosum	ND	ND	ND	ND	ND	0.0198 ± 0.0153
Penicillium sanguifluum	ND	ND	ND	ND	ND	0.0197 ± 0.0136
Coniochaeta verticillata	ND	ND	ND	ND	0.0071 ± 0.0071	0.0136 ± 0.0065
Keissleriella poagena	ND	ND	ND	0.0412 ± 0.0412	ND	ND
Monodictys castaneae	ND	ND	ND	ND	ND	0.0184 ± 0.0184
Hypoxylon macrocarpum	ND	ND	ND	0.0368 ± 0.0368	ND	ND
Leptosphaeria sclerotioides	ND	ND	ND	0.0223 ± 0.0223	ND	0.0061 ± 0.0042
Piniphoma wesendahlina	ND	ND	ND	0.0352 ± 0.0352	ND	ND
Kernia columnaris	ND	ND	ND	ND	ND	0.0161 ± 0.0128
Cephaliophora tropica	ND	ND	ND	ND	0.0204 ± 0.0154	ND
Penicillium madriti	ND	ND	ND	ND	0.0201 ± 0.0201	ND
Kondoa lulangica	ND	ND	ND	ND	ND	0.0149 ± 0.0149
Sarocladium bacillisporum	ND	ND	ND	ND	ND	0.0143 ± 0.0143
Coprinopsis asiaticiphlyctidospora	ND	ND	ND	ND	ND	0.0140 ± 0.0085
Neocosmospora lichenicola	ND	ND	ND	0.0298 ± 0.0298	ND	ND
Pyxidiophora arvernensis	ND	ND	ND	ND	0.0040 ± 0.0040	0.0103 ± 0.0103
Myceliophthora fergusii	ND	ND	ND	ND	0.0174 ± 0.0131	ND
Coniochaeta polymorpha	ND	ND	ND	ND	0.0068 ± 0.0062	0.0077 ± 0.0077
Trichoderma polysporum	ND	ND	ND	ND	ND	0.0125 ± 0.0070
Naganishia globosa	ND	ND	ND	0.0268 ± 0.0268	ND	ND
Rhodotorula kratochvilovae	ND	ND	ND	ND	0.0161 ± 0.0161	ND
Thermothelomyces thermophilus	ND	ND	ND	ND	0.0042 ± 0.0042	0.0091 ± 0.0091
Schizothecium multipilosum	ND	ND	ND	ND	0.0158 ± 0.0158	ND
Acremonium pinkertoniae	ND	ND	ND	ND	0.0157 ± 0.0112	ND
Articulospora proliferata	ND	ND	ND	ND	0.0155 ± 0.0124	ND
Kernia geniculotricha	ND	ND	ND	ND	0.0152 ± 0.0152	ND
Sampaiozyma vanillica	ND	ND	ND	ND	ND	0.0113 ± 0.0113
Panaeolina foenisecii	ND	ND	ND	ND	0.0039 ± 0.0039	0.0082 ± 0.0057
Aphanoascus keratinophilus	ND	ND	ND	ND	0.0014 ± 0.0014	0.0098 ± 0.0068
Aspergillus infrequens	ND	ND	ND	ND	ND	0.0109 ± 0.0067
Dichotomopilus indicus	ND	ND	ND	0.0230 ± 0.0230	ND	ND
Aureobasidium pullulans	ND	ND	ND	0.0229 ± 0.0229	ND	ND
Clonostachys phyllophila	ND	ND	ND	ND	ND	0.0103 ± 0.0103
Talaromyces columbinus	ND	ND	ND	ND	0.0128 ± 0.0128	ND
Tolypocladium inflatum	ND	ND	ND	ND	ND	0.0099 ± 0.0099
Buckleyzyma aurantiaca	ND	ND	ND	ND	0.0014 ± 0.0014	0.0087 ± 0.0061
Cladorrhinum australe	ND	ND	ND	ND	ND	0.0095 ± 0.0095
Paraphaeosphaeria michotii	ND	ND	ND	ND	ND	0.0094 ± 0.0094
Parascedosporium putredinis	ND	ND	ND	ND	ND	0.0090 ± 0.0090
Botryotrichum atrogriseum	ND	ND	ND	ND	0.0034 ± 0.0034	0.0062 ± 0.0062
Zopfiella tardifaciens	ND	ND	ND	ND	0.0113 ± 0.0113	ND
Trechispora invisitata	ND	ND	ND	ND	ND	0.0078 ± 0.0078
Malassezia restricta	ND	ND	ND	0.0168 ± 0.0168	ND	ND
Selenophoma mahoniae	ND	ND	0.0024 ± 0.0024	ND	0.0070 ± 0.0070	ND
Aaosphaeria arxii	ND	ND	ND	ND	ND	0.0070 ± 0.0070
Mortierella globalpina	ND	ND	ND	ND	ND	0.0070 ± 0.0056
Leptosphaeria pedicularis	ND	ND	ND	0.0149 ± 0.0149	ND	ND
Paradevriesia pseudoamericana	ND	ND	ND	ND	0.0084 ± 0.0084	ND
Chrysosporium undulatum	ND	ND	ND	ND	ND	0.0064 ± 0.0064
Penicillium jensenii	ND	ND	ND	ND	0.0081 ± 0.0081	ND
Septoriella artemisiae	ND	ND	ND	0.0133 ± 0.0133	ND	ND
Coprinopsis pseudonivea	ND	ND	ND	ND	ND	0.0061 ± 0.0061
Conocybe dunensis	ND	ND	ND	ND	0.0079 ± 0.0079	ND
Alternaria subcucurbitae	ND	ND	ND	ND	ND	0.0060 ± 0.0042
Psathyrella merdicola	ND	ND	ND	0.0118 ± 0.0118	ND	0.0005 ± 0.0005
Coprinopsis xenobia	ND	ND	ND	ND	ND	0.0060 ± 0.0033
Coprinopsis filamentifera	ND	ND	ND	ND	ND	0.0060 ± 0.0047
Pseudorobillarda phragmitis	ND	ND	ND	ND	ND	0.0059 ± 0.0059
Coprinellus curtus	ND	ND	ND	ND	0.0039 ± 0.0039	0.0028 ± 0.0028
Triangularia phialophoroides	ND	ND	ND	ND	ND	0.0057 ± 0.0048
Hypochnicium multiforme	ND	ND	ND	ND	ND	0.0057 ± 0.0057
Helminthosporium velutinum	ND	ND	ND	ND	ND	0.0056 ± 0.0056
Penicillium lagena	ND	ND	ND	ND	ND	0.0055 ± 0.0055
Gibellulopsis fusca	ND	ND	ND	ND	0.0072 ± 0.0072	ND
Hormonema schizolunatum	ND	ND	0.0059 ± 0.0059	ND	ND	ND
Tranzscheliella williamsii	ND	ND	ND	0.0109 ± 0.0109	ND	ND
Entimomentora hyalina	ND	ND	ND	ND	ND	0.0048 ± 0.0048
Talaromyces purpureogenus	ND	ND	ND	ND	0.0027 ± 0.0027	0.0028 ± 0.0028
Coprinellus alkalinus	ND	ND	ND	ND	0.0014 ± 0.0014	0.0037 ± 0.0037
Coniochaeta decumbens	ND	ND	ND	ND	ND	0.0045 ± 0.0045
Microdochium nivale	ND	ND	ND	ND	0.0058 ± 0.0058	ND
Symmetrospora clarorosea	ND	ND	ND	ND	ND	0.0043 ± 0.0043
Mucor racemosus	ND	0.0090 ± 0.0090	ND	ND	ND	ND
Tilachlidium brachiatum	ND	ND	ND	ND	ND	0.0041 ± 0.0041
Lunasporangiospora selenospora	ND	ND	ND	ND	0.0053 ± 0.0053	ND
Plenodomus enteroleucus	ND	ND	ND	ND	ND	0.0041 ± 0.0041
Deconica merdaria	ND	ND	ND	ND	ND	0.0040 ± 0.0040
Erythrobasidium yunnanense	ND	ND	ND	ND	ND	0.0038 ± 0.0026
Varicosporellopsis aquatilis	ND	ND	ND	ND	ND	0.0036 ± 0.0036
Pyrenochaetopsis tabarestanensis	ND	ND	ND	ND	ND	0.0035 ± 0.0035
Lycoperdon utriforme	ND	ND	ND	ND	ND	0.0035 ± 0.0035
Neosetophoma buxi	ND	ND	ND	ND	0.0042 ± 0.0042	ND
Albifimbria verrucaria	ND	ND	ND	ND	0.0041 ± 0.0041	ND
Stagonospora pseudovitensis	ND	ND	ND	ND	0.0039 ± 0.0039	ND
Cyphellophora neerlandica	ND	ND	ND	ND	ND	0.0030 ± 0.0030
Trichoderma stercorarium	ND	ND	ND	0.0063 ± 0.0063	ND	ND
Coprinellus flocculosus	ND	ND	ND	ND	0.0037 ± 0.0037	ND
Symmetrospora rhododendri	ND	ND	ND	ND	ND	0.0028 ± 0.0028
Dissophora globulifera	ND	ND	ND	ND	ND	0.0027 ± 0.0027
Solicoccozyma terrea	ND	ND	ND	ND	ND	0.0027 ± 0.0027
Luellia recondita	ND	ND	ND	0.0057 ± 0.0057	ND	ND
Lecanicillium dimorphum	ND	ND	ND	ND	0.0034 ± 0.0034	ND
Subplenodomus meldolanus	ND	ND	ND	ND	ND	0.0022 ± 0.0022
Rhizopus arrhizus	ND	0.0047 ± 0.0047	ND	ND	ND	ND
Mucor circinelloides	ND	ND	ND	0.0046 ± 0.0046	ND	ND
Postia balsamea	ND	ND	ND	ND	ND	0.0021 ± 0.0021
Wojnowiciella leptocarpi	ND	ND	ND	ND	ND	0.0020 ± 0.0020
Phialophora chrysanthemi	ND	ND	ND	ND	0.0025 ± 0.0025	ND
Hormographiella verticillata	ND	ND	ND	ND	ND	0.0019 ± 0.0019
Talaromyces ramulosus	ND	ND	ND	ND	ND	0.0019 ± 0.0019
Comoclathris rosae	ND	ND	ND	ND	0.0022 ± 0.0022	ND
Coprotus glaucellus	ND	ND	ND	ND	ND	0.0016 ± 0.0016
Preussia terricola	ND	ND	ND	ND	ND	0.0013 ± 0.0013
Septoriella oudemansii	ND	ND	ND	ND	ND	0.0013 ± 0.0013
Coprinellus eurysporus	ND	ND	ND	ND	ND	0.0010 ± 0.0010
Cystofilobasidium infirmominiatum	ND	ND	ND	ND	0.0011 ± 0.0011	ND
Cladorrhinum flexuosum	ND	ND	ND	ND	0.0006 ± 0.0006	ND

## Sheet: Table S2
Table S2. Pairwise permutational multivariate analysis of variance for the Bray-Curtis dissimilariies of the fecal mycobiota of nursery, growing-finishing, and sow production phases.
Comparison	R2	Adjusted P-value
Pasture growing-finishing : Conventional nursery	0.179925	0.0359964
Pasture growing-finishing : Conventional growing-finishing	0.169203	0.0029997
Pasture growing-finishing : Conventional sow	0.162365	0.00149985
Conventional nursery : Conventional sow	0.141837	0.00149985
Conventional growing-finishing : Conventional nursery	0.140633	0.0089991
Pasture nursery : Conventional nursery	0.140468	0.0179982
Pasture sow : Conventional nursery	0.132137	0.0029997
Pasture nursery : Conventional sow	0.129623	0.00149985
Pasture sow : Conventional sow	0.129002	0.00149985
Pasture nursery : Conventional growing-finishing	0.126887	0.00149985
Pasture sow : Conventional growing-finishing	0.125583	0.00149985
Pasture sow : Pasture growing-finishing	0.11168	0.0359964
Pasture nursery : Pasture growing-finishing	0.109099	0.167983
Conventional growing-finishing : Conventional sow	0.0733091	0.565443
Pasture sow : Pasture nursery	0.065259	0.742426

## Sheet: Table S3
Table S3. Differentially abundant fungal species in the fecal mycobiota of conventionally and pasture-raised pigs across nursery, growing-finishing and sow production phases.
Coefficient values indicate effect size, negative values indicate species were more relatively abundant in conventionally raised pigs and positive values indicate species
were more relatively abundant in pasture-raised pigs. FDR = false discovery rate.
Species	Coefficent	SEM	FDR
Nursery phase
Enriched in conventionally raised pigs
Aspergillus fumigatus	-4.96362	1.71658	0.0420896
Saccharomyces cerevisiae	-4.76717	0.852621	0.00106394
Enriched in pasture-raised pigs
Enterocarpus grenotii	5.59899	0.98214	0.00106394
Aspergillus chlamydosporus	3.86031	1.31373	0.0420896
Leucosporidium escuderoi	3.83064	1.3051	0.0420896
Mycothermus thermophilus	3.4836	1.24747	0.0460497
Trichurus spiralis	2.75809	0.728001	0.01277
Sagenomella oligospora	2.74126	0.796479	0.0211705
Arthrographis kalrae	2.7346	0.576261	0.00334018
Pseudallescheria angusta	2.48412	0.574286	0.00558515
Growing-finishing
Enriched in conventionally raised pigs
Kazachstania slooffiae	-5.10063	0.974614	0.000569704
Apiotrichum brassicae	-3.1606	1.16941	0.0272621
Enriched in pasture-raised pigs
Mycothermus thermophilus	5.42456	0.988862	0.000433421
Tausonia pullulans	3.01533	0.64938	0.00102549
Pseudallescheria angusta	2.73848	0.669767	0.0021335
Aspergillus subversicolor	2.71428	0.421995	0.000211778
Scopulariopsis candida	2.64911	0.836414	0.0115644
Naganishia albida	2.57852	0.424602	0.000258567
Sagenomella oligospora	2.25175	0.44376	0.000653984
Aspergillus flavus	2.10269	0.587193	0.00541862
Enterocarpus grenotii	2.07506	0.283111	0.000100868
Goffeauzyma gastrica	2.07434	0.451839	0.00103015
Neurospora terricola	2.01422	0.482941	0.00195793
Thelebolus globosus	1.98839	0.417853	0.000916396
Naganishia diffluens	1.8836	0.417077	0.00108893
Filobasidium oeirense	1.41958	0.291231	0.000829499
Arthrographis kalrae	1.20043	0.207267	0.000315257
Sows
Enriched in conventionally raised pigs
Vishniacozyma victoriae	-4.88424	1.21604	0.00115702
Kazachstania slooffiae	-4.78517	0.745344	7.48583e-06
Aspergillus ruber	-3.71099	0.972815	0.00166931
Cladosporium herbarum	-2.55706	0.929299	0.0113624
Ustilago hordei	-1.54951	0.351102	0.000463766
Enriched in pasture-raised pigs
Enterocarpus grenotii	6.08658	0.567515	6.02579e-09
Leucosporidium escuderoi	5.80597	0.74022	6.00866e-07
Sagenomella oligospora	4.88501	0.692912	2.62042e-06
Aspergillus chlamydosporus	4.50563	0.989037	0.000384328
Arthrographis kalrae	4.20747	0.499988	2.67184e-07
Neurospora terricola	4.09705	1.29676	0.00547855
Preussia flanaganii	3.96852	0.611698	7.48583e-06
Pseudallescheria angusta	3.73292	1.0374	0.00252697
Tausonia pullulans	3.25061	0.55029	2.17329e-05
Westerdykella nigra	2.68182	0.530907	0.000138007
Acaulium retardatum	2.61445	0.581346	0.000407474
Mortierella polygonia	2.56535	0.508179	0.000138007
Aspergillus subversicolor	2.52129	0.677554	0.00197884
Pseudeurotium hygrophilum	2.37556	0.49136	0.000210961
Naganishia albida	2.37253	0.78866	0.00723113
Microascus atrogriseus	1.79206	0.628547	0.00968557
Penicillium raperi	1.75869	0.594289	0.00781035
Mrakia frigida	1.57795	0.493795	0.00524492
Acaulium caviariforme	1.5555	0.403357	0.00160624
Acrostalagmus luteoalbus	1.54144	0.438568	0.0027902
Metarhizium baoshanense	1.40067	0.402735	0.00290677
Wardomyces inflatus	1.21796	0.342534	0.00265714
Scedosporium prolificans	1.09104	0.395105	0.0113624
Cleistothelebolus nipigonensis	1.08348	0.332271	0.00468988
Goffeauzyma gastrica	0.861825	0.285458	0.00723113
